# Supplementary material for: Dynamic Field Assessment of Canopy Development and Periderm Maturation in Potato (Solanum tuberosum L.)
Source: Plants (Basel). 2025 Sep 5;14(17):2780. doi: 10.3390/plants14172780 (PMC12431376; doi:10.3390/plants14172780)
Supplement: Supplementary file 1 [file plants-14-02780-s001.zip]

Archive with 1 entries (1 files):
- plants-3834342-supplementary.pptx
